# Supplementary material for: Climatologies at high resolution for the earth’s land surface areas
Source: Sci Data. 2017 Sep 5;4:170122. doi: 10.1038/sdata.2017.122 (PMC5584396; doi:10.1038/sdata.2017.122)
Supplement: Supplementary file 1 [file sdata2017122-isa1.zip]

Archive with 4 entries (4 files):
- i_Investigation.txt
- s_study_Karger.txt
- a_temp_Karger.txt
- a_ppt_Karger.txt
