# Supplementary material for: Climatologies at high resolution for the earth’s land surface areas
Source: Sci Data. 2017 Sep 5;4:170122. doi: 10.1038/sdata.2017.122 (PMC5584396; doi:10.1038/sdata.2017.122)
Supplement: Supplementary file 1 [file sdata2017122-isa1.zip › i_Investigation.txt]

# Investigation File generated for Scientific Data with Investigation File Authoring Tool version 0.1.0 on 08/08/2017 - This metadata file is CC0
ONTOLOGY SOURCE REFERENCE
Term Source Name	ERO	ENVO	OBI
Term Source File	http://data.bioontology.org/ontologies/ERO	http://data.bioontology.org/ontologies/ENVO	http://data.bioontology.org/ontologies/OBI
Term Source Version	2013-08-02		2014-08-18
Term Source Description	Eagle-I Research Resource Ontology	Environment Ontology	Ontology for Biomedical Investigations
INVESTIGATION
Investigation Identifier
Investigation Title
Investigation Description
Investigation Submission Date
Investigation Public Release Date
INVESTIGATION PUBLICATIONS
Investigation PubMed ID
Investigation Publication DOI
Investigation Publication Author List
Investigation Publication Title
Investigation Publication Status
Investigation Publication Status Term Accession Number
Investigation Publication Status Term Source REF
INVESTIGATION CONTACTS
Investigation Person Last Name
Investigation Person Mid Initials
Investigation Person First Name
Investigation Person Address
Investigation Person Phone
Investigation Person Fax
Investigation Person Email
Investigation Person Affiliation
Investigation Person Roles
Investigation Person Roles Term Accession Number
Investigation Person Roles Term Source REF
STUDY
Study Identifier	10.1038/sdata.2017.122
Study Title	Climatologies at high resolution for the earth’s land surface areas
Study Submission Date	11/10/2016
Study Public Release Date	05/09/2017
Study Description	http://www.nature.com/articles/sdata2017122#abstract
Study File Name	s_study_Karger.txt
Comment[Subject Keywords]	//;//;//
Comment[Manuscript Licence]	CC BY-4.0
Comment[Experimental Metadata Licence]	CC0
Comment[Supplementary Information File Name]	
Comment[Supplementary Information File Type]	x-zip-compressed
Comment[Supplementary Information File URL]	http://www.nature.com/articles/sdata2017122#supplementary-information
Comment[Data Repository]	Dryad Digital Repository
Comment[Data Record Accession]	doi:10.5061/dryad.kd1d4
Comment[Data Record URI]	http://dx.doi.org/10.5061/dryad.kd1d4
STUDY DESIGN DESCRIPTORS
Study Design Type	data integration objective	modeling and simulation objective
Study Design Type Term Accession Number	ERO:0100092	ERO:0100102
Study Design Type Term Source REF	ERO	ERO
STUDY PUBLICATIONS
Study PubMed ID
Study Publication DOI
Study Publication Author List
Study Publication Title
Study Publication Status
Study Publication Status Term Accession Number
Study Publication Status Term Source REF
STUDY FACTORS
Study Factor Name
Study Factor Type
Study Factor Type Term Accession Number
Study Factor Type Term Source REF
STUDY ASSAYS
Study Assay Measurement Type	temperature of air	hydrological precipitation process
Study Assay Measurement Type Term Accession Number	ENVO:09200001	ENVO:01000703
Study Assay Measurement Type Term Source REF	ENVO	ENVO
Study Assay Technology Type	data acquisition system	data acquisition system
Study Assay Technology Type Term Accession Number	ERO:0000948	ERO:0000948
Study Assay Technology Type Term Source REF	ERO	ERO
Study Assay Technology Platform	""	""
Study Assay File Name	a_temp_Karger.txt	a_ppt_Karger.txt
STUDY PROTOCOLS
Study Protocol Name	Calculation of monthly temperature and precipitation values	Temperature	Maximum and Minimum temperatures	Bioclimatic parameters	Precipitation	Wind effect correction	Valley exposition correction	Boundary layer correction
Study Protocol Type	calculation	selection	calculation	data transformation	selection	background correction data transformation	background correction data transformation	background correction data transformation
Study Protocol Type Term Accession Number	ERO:0000762	OBI:0001928	ERO:0000762	OBI:0200000	OBI:0001928	OBI:0000666	OBI:0000666	OBI:0000666
Study Protocol Type Term Source REF	ERO	OBI	ERO	OBI	OBI	OBI	OBI	OBI
Study Protocol Description								
Study Protocol URI	""	""	""	""	""	""	""	""
Study Protocol Version								
Study Protocol Parameters Name	""	""	""	""	""	""	""	""
Study Protocol Parameters Name Term Accession Number	""	""	""	""	""	""	""	""
Study Protocol Parameters Name Term Source REF	""	""	""	""	""	""	""	""
Study Protocol Components Name	""	""	""	""	""	""	""	""
Study Protocol Components Type	""	""	""	""	""	""	""	""
Study Protocol Components Type Term Accession Number	""	""	""	""	""	""	""	""
Study Protocol Components Type Term Source REF	""	""	""	""	""	""	""	""
STUDY CONTACTS
Study Person Last Name	Karger	Conrad	Böhner	Kawohl	Kreft	Soria-Auza	Zimmermann	Linder	Kessler
Study Person First Name	Dirk Nikolaus	Olaf	Jürgen	Tobias	Holger	Rodrigo Wilber	Niklaus E.	H. Peter	Michael
Study Person Mid Initials									
Study Person Email	dirk.karger@wsl.ch	""	""	""	""	""	""	""	""
Study Person Phone									
Study Person Fax									
Study Person Address									
Study Person Affiliation	Department of Systematic and Evolutionary Botany, University of Zurich, Zollikerstrasse 107, Zurich 8008, Switzerland	Institute of Geography, University of Hamburg, Bundesstrasse 55, Hamburg 20146, Germany	Institute of Geography, University of Hamburg, Bundesstrasse 55, Hamburg 20146, Germany	Institute of Geography, University of Hamburg, Bundesstrasse 55, Hamburg 20146, Germany	Biodiversity, Macroecology & Conservation Biogeography Group, University of Göttingen, Göttingen 37077, Germany	Biodiversity, Macroecology & Conservation Biogeography Group, University of Göttingen, Göttingen 37077, Germany	Swiss Federal Research Institute WSL, Zürcherstr 111, Birmensdorf 8903, Switzerland	Department of Systematic and Evolutionary Botany, University of Zurich, Zollikerstrasse 107, Zurich 8008, Switzerland	Department of Systematic and Evolutionary Botany, University of Zurich, Zollikerstrasse 107, Zurich 8008, Switzerland
Study Person Roles									
Study Person Roles Term Accession Number									
Study Person Roles Term Source REF									
Comment[Study Person ORCID]					0000-0003-4471-8236				
Comment[Funder]									
Comment[FundRef ID]									
Comment[Funder Term Source REF]									
Comment[Grant Identifier]									
