# Supplementary material for: Climatologies at high resolution for the earth’s land surface areas
Source: Sci Data. 2017 Sep 5;4:170122. doi: 10.1038/sdata.2017.122 (PMC5584396; doi:10.1038/sdata.2017.122)
Supplement: Supplementary file 1 [file sdata2017122-isa1.zip › s_study_Karger.txt]

Source Name	Characteristics[geographical location]	Term Source REF	Term Accession Number	Characteristics[environment type]	Term Source REF	Term Accession Number	Protocol REF	Sample Name
European Centre for Medium-Range Weather Forecast	Earth			planetary atmosphere	ENVO	ENVO:01000810	Calculation of monthly temperature and precipitation values	ERA-Interim
