# Supplementary material for: Climatologies at high resolution for the earth’s land surface areas
Source: Sci Data. 2017 Sep 5;4:170122. doi: 10.1038/sdata.2017.122 (PMC5584396; doi:10.1038/sdata.2017.122)
Supplement: Supplementary file 1 [file sdata2017122-isa1.zip › a_ppt_Karger.txt]

Sample Name	Protocol REF	Protocol REF	Protocol REF	Protocol REF	Assay Name	Raw Data File	Comment[Data Repository]	Comment[Data Record Accession]	Comment[Data Record URI]	Protocol REF	Derived Data File	Comment[Data Repository]	Comment[Data Record Accession]	Comment[Data Record URI]
ERA-Interim	Precipitation	Wind effect correction	Valley exposition correction	Boundary layer correction	CHELSA_prec_1_land	CHELSA_prec_1_land.7z	Dryad Digital Repository	doi:10.5061/dryad.kd1d4	http://dx.doi.org/10.5061/dryad.kd1d4	Bioclimatic parameters	CHELSA_bio10...7z	Dryad Digital Repository	doi:10.5061/dryad.kd1d4	http://dx.doi.org/10.5061/dryad.kd1d4
ERA-Interim	Precipitation	Wind effect correction	Valley exposition correction	Boundary layer correction	CHELSA_prec_2_land	CHELSA_prec_2_land.7z	Dryad Digital Repository	doi:10.5061/dryad.kd1d4	http://dx.doi.org/10.5061/dryad.kd1d4	Bioclimatic parameters	CHELSA_bio10...7z	Dryad Digital Repository	doi:10.5061/dryad.kd1d4	http://dx.doi.org/10.5061/dryad.kd1d4
ERA-Interim	Precipitation	Wind effect correction	Valley exposition correction	Boundary layer correction	CHELSA_prec_3_land	CHELSA_prec_3_land.7z	Dryad Digital Repository	doi:10.5061/dryad.kd1d4	http://dx.doi.org/10.5061/dryad.kd1d4	Bioclimatic parameters	CHELSA_bio10...7z	Dryad Digital Repository	doi:10.5061/dryad.kd1d4	http://dx.doi.org/10.5061/dryad.kd1d4
ERA-Interim	Precipitation	Wind effect correction	Valley exposition correction	Boundary layer correction	CHELSA_prec_4_land	CHELSA_prec_4_land.7z	Dryad Digital Repository	doi:10.5061/dryad.kd1d4	http://dx.doi.org/10.5061/dryad.kd1d4	Bioclimatic parameters	CHELSA_bio10...7z	Dryad Digital Repository	doi:10.5061/dryad.kd1d4	http://dx.doi.org/10.5061/dryad.kd1d4
ERA-Interim	Precipitation	Wind effect correction	Valley exposition correction	Boundary layer correction	CHELSA_prec_5_land	CHELSA_prec_5_land.7z	Dryad Digital Repository	doi:10.5061/dryad.kd1d4	http://dx.doi.org/10.5061/dryad.kd1d4	Bioclimatic parameters	CHELSA_bio10...7z	Dryad Digital Repository	doi:10.5061/dryad.kd1d4	http://dx.doi.org/10.5061/dryad.kd1d4
ERA-Interim	Precipitation	Wind effect correction	Valley exposition correction	Boundary layer correction	CHELSA_prec_6_land	CHELSA_prec_6_land.7z	Dryad Digital Repository	doi:10.5061/dryad.kd1d4	http://dx.doi.org/10.5061/dryad.kd1d4	Bioclimatic parameters	CHELSA_bio10...7z	Dryad Digital Repository	doi:10.5061/dryad.kd1d4	http://dx.doi.org/10.5061/dryad.kd1d4
ERA-Interim	Precipitation	Wind effect correction	Valley exposition correction	Boundary layer correction	CHELSA_prec_7_land	CHELSA_prec_7_land.7z	Dryad Digital Repository	doi:10.5061/dryad.kd1d4	http://dx.doi.org/10.5061/dryad.kd1d4	Bioclimatic parameters	CHELSA_bio10...7z	Dryad Digital Repository	doi:10.5061/dryad.kd1d4	http://dx.doi.org/10.5061/dryad.kd1d4
ERA-Interim	Precipitation	Wind effect correction	Valley exposition correction	Boundary layer correction	CHELSA_prec_8_land	CHELSA_prec_8_land.7z	Dryad Digital Repository	doi:10.5061/dryad.kd1d4	http://dx.doi.org/10.5061/dryad.kd1d4	Bioclimatic parameters	CHELSA_bio10...7z	Dryad Digital Repository	doi:10.5061/dryad.kd1d4	http://dx.doi.org/10.5061/dryad.kd1d4
ERA-Interim	Precipitation	Wind effect correction	Valley exposition correction	Boundary layer correction	CHELSA_prec_9_land	CHELSA_prec_9_land.7z	Dryad Digital Repository	doi:10.5061/dryad.kd1d4	http://dx.doi.org/10.5061/dryad.kd1d4	Bioclimatic parameters	CHELSA_bio10...7z	Dryad Digital Repository	doi:10.5061/dryad.kd1d4	http://dx.doi.org/10.5061/dryad.kd1d4
ERA-Interim	Precipitation	Wind effect correction	Valley exposition correction	Boundary layer correction	CHELSA_prec_10_land	CHELSA_prec_10_land.7z	Dryad Digital Repository	doi:10.5061/dryad.kd1d4	http://dx.doi.org/10.5061/dryad.kd1d4	Bioclimatic parameters	CHELSA_bio10...7z	Dryad Digital Repository	doi:10.5061/dryad.kd1d4	http://dx.doi.org/10.5061/dryad.kd1d4
ERA-Interim	Precipitation	Wind effect correction	Valley exposition correction	Boundary layer correction	CHELSA_prec_11_land	CHELSA_prec_11_land.7z	Dryad Digital Repository	doi:10.5061/dryad.kd1d4	http://dx.doi.org/10.5061/dryad.kd1d4	Bioclimatic parameters	CHELSA_bio10...7z	Dryad Digital Repository	doi:10.5061/dryad.kd1d4	http://dx.doi.org/10.5061/dryad.kd1d4
ERA-Interim	Precipitation	Wind effect correction	Valley exposition correction	Boundary layer correction	CHELSA_prec_12_land	CHELSA_prec_12_land.7z	Dryad Digital Repository	doi:10.5061/dryad.kd1d4	http://dx.doi.org/10.5061/dryad.kd1d4	Bioclimatic parameters	CHELSA_bio10...7z	Dryad Digital Repository	doi:10.5061/dryad.kd1d4	http://dx.doi.org/10.5061/dryad.kd1d4
